# Supplementary material for: Impaired tongue motor control after temporomandibular disorder: A proof‐of‐concept case‐control study of tongue print
Source: Clin Exp Dent Res. 2022 Feb 27;8(2):529–36. doi: 10.1002/cre2.549 (PMC9033548; doi:10.1002/cre2.549)
Supplement: Supplementary file 2 — Supporting information. [file CRE2-8-529-s001.xlsx]

## Sheet: TONGUE_SURFACE_4R
group	subject	Area	sex	age	local myalgia	myofacial pain	myofacial pain with referral	noDD	DDwR	DDwoRwLO	DDwoRwoLO	DJD	OB
CTL	1	26.3	F	21									39
CTL	2	36.8	F	24									46
CTL	3	166.2	H	25									40
CTL	4	65.4	F	33									43
CTL	5	69.5	F	22
CTL	6	83.3	H	23
CTL	7	192.6	F	26
CTL	8	80.9	F	28
CTL	9	48.3	F	56
CTL	10	147.8	F	31									38
CTL	11	101.9	F	35									41
CTL	12	104.5	F	49									40
CTL	13	93.4	F	31									47
CTL	14	74.1	F	78									37
CTL	15	64.4	F	31									41
CTL	16	101.5	F	38									41
CTL	17	117.2	F	35									46
CTL	18	52.6	F	61									41
CTL	19	58.2	H	23									53
CTL	20	137.2	H	66									41
CTL	21	63.6	H	28									47
CTL	22	148.3	H	22									43
CTL	23	111	H	35									47
CTL	24	81.2	F	22									45
CTL	25	159.6	F	50									39
CTL	26	55	H	50									51
CTL	27	108.2	F	25									46
CTL	28	69.9	F	31									40
CTL	29	50.2	F	62									48
CTL	30	188.7	H	37									51
CTL	31	126.3	F	56									50
CTL	32	177.6	F	32									42
CTL	33	224.1	F	39									35
CTL	34	139.4	F	56									30
CTL	35	56.3	H	65									37
CTL	36	174.5	H	22									44
CTL	37	43.8	F	64									41
CTL	38	58.1	F	38									37
CTL	39	103	F	56									55
CTL	40	90.4	F	40									44
CTL	41	141.3	H	27									50
CTL	42	70.2	H	38									48
CTL	43	190.5	H	21									51
CTL	44	171.5	F	46									40
CTL	45	127.4	F	42									50
CTL	46	77	F	26									47
CTL	47	93.6	H	22									44
TMD	1	64.4	F	21			1			1			34
TMD	2	100.1	F	25			1		1				55
TMD	3	149.3	H	24	1			1					39
TMD	4	226.8	F	34			1	1					49
TMD	5	302.3	F	22		1				1			38
TMD	6	88.0	H	18		1			1				50
TMD	7	87.9	F	27			1	1					45
TMD	8	132.8	F	27		1			1				51
TMD	9	91.5	F	58		1				1			39
TMD	10	96.8	F	28		1			1				49
TMD	11	73.5	F	32			1		1				42
TMD	12	51.0	F	52			1			1			36
TMD	13	48.1	F	28		1			1				44
TMD	14	134.2	F	73			1	1					46
TMD	15	64.5	F	28		1				1			36
TMD	16	46.4	F	45			1		1				46
TMD	17	75.5	F	34			1					1	21
TMD	18	149.1	F	64			1	1					45
TMD	19	22.6	H	22		1				1			39
TMD	20	229.1	H	72			1	1					35
TMD	21	136.7	H	31	1			1					47
TMD	22	33.3	H	20		1			1				40
TMD	23	197.3	H	38		1			1				60
TMD	24	55.1	F	20	1			1					46
TMD	25	189.8	F	50		1		1					47
TMD	26	116.2	H	25		1			1				50
TMD	27	127.4	F	31	1			1					44
TMD	28	186.5	F	65	1			1					50
TMD	29	182.1	F	41		1				1			34
TMD	30	293.3	F	53			1	1					47
TMD	31	252.8	F	36			1	1					44
TMD	32	227.5	F	44		1						1	42
TMD	33	107.3	F	52			1	1					39
TMD	34	113.2	F	70		1			1				55
TMD	35	210.9	H	21			1		1				61
TMD	36	169.3	H	71			1		1				51
TMD	39	70.5	F	42		1				1			29
TMD	40	129.9	F	31			1			1			19
TMD	41	117.7	H	37		1			1				54
TMD	38	69.5	F	46			1		1				40
TMD	37	163.5	H	34		1		1					40
TMD	42	80.7	H	22		1			1				51
TMD	43	66.5	H	46			1	1					45
TMD	44	87.8	F	41		1			1				54
TMD	45	429.9	F	29			1		1				45
TMD	46	211.9	H	23	1			1					36
TMD	47	189.4	F	23		1				1			39
